# Supplementary material for: NiMnO3 Anchored on Reduced Graphene Oxide Nanosheets: A New High-Performance Microwave Absorbing Material
Source: Nanomaterials (Basel). 2022 Mar 26;12(7):1089. doi: 10.3390/nano12071089 (PMC9000542; doi:10.3390/nano12071089)
Supplement: Supplementary file 1 [file nanomaterials-12-01089-s001.zip]

Archive with 1 entries (1 files):
- nanomaterials-1648089-supplementary.pdf
